# Supplementary material for: Complete Genome Analysis and Antimicrobial Mechanism of Burkholderia gladioli ZBSF BH07 Reveal Its Dual Role in the Biocontrol of Grapevine Diseases and Growth Promotion in Grapevines
Source: Microorganisms. 2025 Jul 28;13(8):1756. doi: 10.3390/microorganisms13081756 (PMC12388634; doi:10.3390/microorganisms13081756)
Supplement: Supplementary file 1 [file microorganisms-13-01756-s001.zip]

Archive with 9 entries (9 files):
- Figure S1.png
- Figure S2.jpg
- Figure S3.jpg
- Figure S4.jpg
- Table S1.xls
- Table S2.pdf
- Table S3.pdf
- Table S4.xls
- Table S5.xls
