# Supplementary material for: Complete Genome Analysis and Antimicrobial Mechanism of Burkholderia gladioli ZBSF BH07 Reveal Its Dual Role in the Biocontrol of Grapevine Diseases and Growth Promotion in Grapevines
Source: Microorganisms. 2025 Jul 28;13(8):1756. doi: 10.3390/microorganisms13081756 (PMC12388634; doi:10.3390/microorganisms13081756)
Supplement: Supplementary file 1 [file microorganisms-13-01756-s001.zip › Table S1.xls]

## Sheet: Sheet1
Table S1 Information of strains and five housekeeping genes used for phylogenetic tree construction in this study.
Strain	16s	gyrB DNA gyrase subunit beta	atpD ATP synthase subunit beta	trpB tryptophan synthase subunit beta	rpoD RNA polymerase sigma factor RpoD；RNA polymerase subunit sigma
Burkholderia gladioli ZBSF BH07	ACQ3DV_01310	ACQ3DV_00015	ACQ3DV_00435	ACQ3DV_25025	ACQ3DV_23635
B. gladioli BK04	NAL90_01355	NAL90_00015	NAL90_00470	NAL90_34115	NAL90_19590
B. gladioli BBB01	JKG63_RS01420	JKG63_RS00015	JKG63_RS00550	JKG63_RS22585	JKG63_RS20980
B. gladioli CGB10	HUB32_RS10305	HUB32_RS12905	HUB32_RS12385	HUB32_RS23225	HUB32_RS24710
B. gladioli KSR27	/	/	/	/	/
B. gladioli ZN-S4	NYZ96_01410	NYZ96_00015	NYZ96_00450	NYZ96_34745	NYZ96_19945
B. gladioli KACC18962	GE559_13830	GE559_11300	GE559_11720	GE559_22335	GE559_21130
B. gladioli KACC18963	GE569_19105	GE569_01725	GE569_01305	GE569_32000	GE569_30795
B. gladioli ATCC 10248	BM43_4197	BM43_1402	BM43_1486	BM43_5531	BM43_5793
B. gladioli KACC11889	CEJ98_01355	CEJ98_00020	CEJ98_00465	CEJ98_22370	CEJ98_36810
B. gladioli Co14	EDD84_06185	EDD84_04705	EDD84_05270	EDD84_29200	EDD84_27530
B. gladioli BSR3	bgla_1gr01	bgla_1g00030	bgla_1g00920	bgla_2g18130	bgla_2g21200
B. gladioli Lv-StA	DX980_30745	DX980_11500	DX980_11930	DX980_22015	DX980_23410
B. gladioli FDAARGOS_951	I6H08_01725	I6H08_16930	I6H08_16470	I6H08_35670	I6H08_20945
B. plantariicPG1	BGL_2c04880	BGL_1c00030	BGL_1c00720	BGL_2c18020	BGL_2c21380
B. plantarii ATCC43733	bpln_1gr01	bpln_1g00030	bpln_1g00710	bpln_2g18790	bpln_2g21580
B. plantarii KACC18964	GIY62_12485	GIY62_10270	GIY62_10615	GIY62_22600	GIY62_24240
B. glumae ATCC 33617	KS03_1177	KS03_918	KS03_988	KS03_5074	KS03_4353
B. glumae411gr-6	B7760_03062	B7760_02824	B7760_02895	B7760_04295	B7760_04461
B. pyrrocinia mHSR5	CUJ89_00105	CUJ89_00020	CUJ89_00610	CUJ89_27395	CUJ89_27835
B. ubonensis MSMB0783	WJ35_11280	WJ35_11385	WJ35_10840	WJ35_22770	WJ35_22425
B. ubonensis MSMB1189WGS	WK67_04800	WK67_03300	WK67_03890	WK67_24630	WK67_24285
B. ubonensis RF23-BP41	WI31_16510	WI31_04570	WI31_05165	WI31_25735	WI31_25370
B. multivorans MSMB1640WGS	WM33_11775	WM33_10625	WM33_11105	WM33_03380	WM33_02500
B. multivorans DDS 15A-1	DM80_2748	DM80_1681	DM80_1585	DM80_3825	DM80_4029
B. stagnalis MSMB735WGS	WT74_01605	WT74_00015	WT74_00670	WT74_24235	WT74_18560
B. savannae MSMB266	WS78_00425	WS78_18045	WS78_18645	WS78_19640	WS78_19150
B. cenocepacia DDS 22E-1	DM39_137	DM39_3275	DM39_3377	DM39_3962	DM39_4260
B. thailandensis 2002721121	AQ475_01345	AQ475_00015	AQ475_00570	AQ475_20815	AQ475_20335
B. thailandensis 2002721643	AQ477_01580	AQ477_00015	AQ477_00580	AQ477_22130	AQ477_21655
B. anthina BJQ0011	JFN94_00040	JFN94_00015	JFN94_00505	JFN94_22535	JFN94_22185
B. cepacia MSMB1184WGS	WT26_05960	WT26_03310	WT26_03890	WT26_24735	WT26_24380
B. pseudomallei NCTC 13178	BBJ_1655	BBJ_2732	BBJ_2855	BBJ_5574	BBJ_5636
B. mallei NCTC 10247	BM44_4870	BM44_2964	BM44_335	BM44_3234	BM44_3360
