# Supplementary material for: Complete Genome Analysis and Antimicrobial Mechanism of Burkholderia gladioli ZBSF BH07 Reveal Its Dual Role in the Biocontrol of Grapevine Diseases and Growth Promotion in Grapevines
Source: Microorganisms. 2025 Jul 28;13(8):1756. doi: 10.3390/microorganisms13081756 (PMC12388634; doi:10.3390/microorganisms13081756)
Supplement: Supplementary file 1 [file microorganisms-13-01756-s001.zip › Table S4.xls]

## Sheet: Sheet1
Table S4 Genes associated with Chemotaxis and assembly of flagella in Burkholderia gladioli ZBSF BH07 and other B. gladioli strains.
Gene name	Location		Product	ZBSF BH07		CGB10		KRS027		BK04		BBB01		BSR3
				Locus tag	Protein id	Protein id	Homology （%）	Protein id	Homology （%）	Protein id	Homology （%）	Protein id	Homology （%）	Protein id	Homology （%）
cheA	218187	220523	chemotaxis protein CheA	ACQ3DV_00970	WP_186105003.1	WP_186093962.1	99.49	NA	98.91	WP_250803540.1	99.1	WP_201446353.1	98.46	WP_013696276.1	98.08
cheD	224110	224796	chemoreceptor glutamine deamidase CheD	ACQ3DV_00990	WP_036048588.1	WP_036048588.1	100	NA	100	WP_036029515.1	99.56	WP_036048588.1	100	WP_013696280.1	99.12
cheW	220558	221088	chemotaxis protein CheW	ACQ3DV_00975	WP_025099992.1	WP_025099992.1	100	NA	100	WP_025099992.1	100	WP_025099992.1	100	WP_043219446.1	98.86
cheY	225809	226304	chemotaxis response regulator CheY	ACQ3DV_01000	WP_013696282.1	WP_013696282.1	100	NA	100	WP_013696282.1	100	WP_013696282.1	100	WP_013696282.1	100
cheZ	226308	227024	protein phosphatase CheZ	ACQ3DV_01005	WP_036048583.1	WP_036048583.1	100	NA	100	WP_105827499.1	99.58	WP_036048583.1	100	WP_013696283.1	99.16
flgA	4063254	4064879	flagellar basal body P-ring formation chaperone FlgA	ACQ3DV_17995	WP_431017743.1	WP_260865713.1	98.71	NA	98.09	WP_250803292.1	99.08	WP_236593723.1	98.34	WP_013699653.1	98.22
flgB	4062549	4063037	flagellar basal body rod protein FlgB	ACQ3DV_17990	WP_013699652.1	WP_013699652.1	100	NA	100	WP_013699652.1	100	WP_013699652.1	100	WP_013699652.1	100
flgC	4062026	4062451	flagellar basal body rod protein FlgC	ACQ3DV_17985	WP_013699651.1	WP_013699651.1	100	100	100	WP_013699651.1	100	WP_013699651.1	100	WP_013699651.1	100
flgD	4061158	4061937	flagellar hook assembly protein FlgD	ACQ3DV_17980	WP_036048890.1	WP_166912429.1	99.23	NA	99.23	WP_036048890.1	100	WP_036048890.1	100	WP_013699650.1	99.61
flgE	4059879	4061123	flagellar hook protein FlgE	ACQ3DV_17975	WP_036048892.1	WP_036048892.1	100	NA	99.76	WP_105828384.1	99.76	WP_036048892.1	100	WP_013699649.1	99.76
flgF	4059096	4059848	flagellar basal-body rod protein FlgF	ACQ3DV_17970	WP_013699648.1	WP_013699648.1	100	NA	99.2	WP_105828383.1	98.4	WP_105828383.1	98.4	WP_013699648.1	100
flgG	4058281	4059069	flagellar basal-body rod protein FlgG	ACQ3DV_17965	WP_036034786.1	WP_036034786.1	100	NA	100	WP_036034786.1	100	WP_036034786.1	100	WP_013699647.1	99.62
flgH	4057565	4058263	flagellar basal body L-ring protein FlgH	ACQ3DV_17960	WP_186042128.1	WP_103690761.1	98.28	NA	99.14	WP_036034789.1	98.71	WP_036034789.1	98.71	WP_013699646.1	99.14
flgI	4056369	4057559	flagellar basal body P-ring protein FlgI	ACQ3DV_17955	WP_025099428.1	WP_025099428.1	100	NA	97.98	WP_025099428.1	100	WP_025099428.1	100	WP_013699645.1	98.23
flgJ	4055392	4056369	flagellar assembly peptidoglycan hydrolase FlgJ	ACQ3DV_17950	WP_431017742.1	WP_046581906.1	99.69	NA	99.38	WP_046581906.1	99.69	WP_201446299.1	99.69	WP_013699644.1	98.77
flgK	4052274	4054259	flagellar hook-associated protein FlgK	ACQ3DV_17940	WP_103690759.1	WP_046581902.1	98.79	NA	98.64	WP_250803291.1	98.94	WP_201446298.1	99.7	WP_013699642.1	98.49
flgL	4051030	4052259	flagellar hook-associated protein FlgL	ACQ3DV_17935	WP_036034799.1	WP_186288454.1	99.76	NA	99.27	WP_250803287.1	99.96	WP_201446297.1	99.76	WP_013699641.1	99.76
flgM	4065016	4065342	flagellar biosynthesis anti-sigma factor FlgM	ACQ3DV_18000	WP_013699654.1	NA	NA	NA	100	WP_013699654.1	100	WP_013699654.1	100	WP_013699654.1	100
flgN	4065410	4065850	flagella synthesis protein FlgN	ACQ3DV_18005	WP_186046092.1	WP_013699655.1	99.32	NA	99.32	WP_013699655.1	99.32	WP_013699655.1	99.32	WP_013699655.1	99.32
flhA	231397	233499	flagellar biosynthesis protein FlhA	ACQ3DV_01030	WP_013696288.1	WP_013696288.1	100	NA	100	WP_013696288.1	100	WP_201446354.1	99.86	WP_013696288.1	100
flhB	230186	231400	flagellar biosynthesis protein FlhB	ACQ3DV_01025	WP_013696287.1	WP_013696287.1	100	NA	99.75	WP_250803542.1	99.5	WP_013696287.1	100	WP_013696287.1	100
flhC	214651	215232	flagellar transcriptional regulator FlhC	ACQ3DV_00950	WP_013696272.1	WP_013696272.1	100	NA	100	WP_013696272.1	100	WP_013696272.1	100	WP_013696272.1	100
flhD	214230	214550	flagellar transcriptional regulator FlhD	ACQ3DV_00945	WP_025099997.1	WP_025099997.1	100	NA	100	WP_025099997.1	100	WP_025099997.1	100	WP_025099997.1	100
flhD	3051076	3051402	flagellar transcriptional regulator FlhD	ACQ3DV_31450	WP_227742735.1	WP_244108603.1	99.07	NA	99.07	WP_244104322.1	98.15	WP_236593884.1	98.15	WP_013689586.1	98.15
flhF	233496	235268	flagellar biosynthesis protein FlhF	ACQ3DV_01035	WP_186038973.1	WP_103690894.1	99.49	NA	99.32	WP_250803543.1	99.66	WP_103690894.1	99.49	WP_013696289.1	98.32
fliA	236099	236863	RNA polymerase sigma factor FliA	ACQ3DV_01045	WP_036038254.1	WP_036038254.1	100	NA	100	WP_017921235.1	100	WP_036038254.1	100	WP_162471358.1	99.59
fliE	4098098	4098436	flagellar hook-basal body complex protein FliE	ACQ3DV_18160	WP_013699685.1	WP_013699685.1	100	NA	100	WP_013699685.1	100	WP_160293230.1	98.25	WP_013699685.1	100
fliF	4098726	4100525	flagellar basal-body MS-ring/collar protein FliF	ACQ3DV_18165	WP_186124575.1	WP_181279254.1	99.67	NA	99.5	WP_186078252.1	99.67	WP_036048859.1	99.5	WP_013699686.1	99.33
fliG	4100515	4101510	flagellar motor switch protein FliG	ACQ3DV_18170	WP_013699687.1	WP_013699687.1	100	NA	99.7	WP_186073717.1	99.7	WP_013699687.1	100	WP_013699687.1	100
fliH	4101503	4102186	flagellar assembly protein FliH	ACQ3DV_18175	WP_186027666.1	WP_186027666.1	100	NA	98.68	WP_250803311.1	98.24	WP_103690772.1	99.56	WP_013699688.1	99.12
fliI	4102191	4103621	flagellar protein export ATPase FliI	ACQ3DV_18180	WP_013699689.1	NA	NA	NA	99.79	WP_013699689.1	100	WP_098181486.1	99.79	WP_013699689.1	100
fliJ	4103624	4104085	flagellar export protein FliJ	ACQ3DV_18185	WP_013699690.1	WP_013699690.1	100	NA	100	WP_013699690.1	100	WP_013699690.1	100	WP_013699690.1	100
fliK	4104104	4105486	flagellar hook-length control protein FliK	ACQ3DV_18190	WP_186124576.1	WP_186094034.1	99.78	NA	97.64	WP_250803318.1	97.64	WP_186061774.1	98.48	WP_013699691.1	97.83
fliK	4095714	4097114	flagellar hook-length control protein FliK	ACQ3DV_18145	WP_098181487.1	WP_160293229.1	93.17	NA	95.24	WP_250803309.1	95.03	WP_186061776.1	93.58	WP_013699682.1	94.62
fliL	32075	32569	flagellar basal body-associated protein FliL	ACQ3DV_00130	WP_036035189.1	WP_036035189.1	100	NA	99.39	WP_036035189.1	100	WP_103690837.1	99.39	WP_013689636.1	75.76
fliL	2992743	2993240	flagellar basal body-associated protein FliL	ACQ3DV_31220	WP_046580375.1	WP_036040647.1	99.39	NA	99.39	WP_036040647.1	99.39	WP_036040647.1	99.39	WP_013696115.1	76.97
fliM	31059	32057	flagellar motor switch protein FliM	ACQ3DV_00125	WP_025097292.1	WP_025097292.1	100	NA	99.7	WP_096749980.1	99.4	WP_025097292.1	100	WP_013696114.1	99.7
fliN	30629	31066	flagellar motor switch protein FliN	ACQ3DV_00120	WP_025097291.1	WP_025097291.1	100	NA	100	WP_025097291.1	100	WP_025097291.1	100	WP_013696113.1	96.64
fliO	30024	30632	flagellar biosynthetic protein FliO	ACQ3DV_00115	WP_036035183.1	WP_186045980.1	98.54	NA	99.5	WP_036035183.1	100	WP_201446332.1	99.5	WP_013696112.1	98.52
fliP	29182	30021	flagellar type III secretion system pore protein FliP	ACQ3DV_00110	WP_124093583.1	WP_088555425.1	99.64	NA	98.92	WP_098181444.1	98.92	WP_088555425.1	99.64	WP_148270225.1	89.69
fliQ	28899	29171	flagellar biosynthesis protein FliQ	ACQ3DV_00105	WP_013696110.1	WP_013696110.1	100	NA	100	WP_013696110.1	100	WP_013696110.1	100	WP_013696110.1	100
fliR	28064	28843	flagellar biosynthetic protein FliR	ACQ3DV_00100	WP_013696109.1	WP_013696109.1	100	NA	100	WP_013696109.1	100	WP_013696109.1	100	WP_013696109.1	100
fliS	4097516	4097953	flagellar export chaperone FliS	ACQ3DV_18155	WP_013699684.1	WP_013699684.1	100	NA	100	WP_013699684.1	100	WP_013699684.1	100	WP_013699684.1	100
	4097187	4097519	flagellar protein FliT	ACQ3DV_18150	WP_013699683.1	WP_013699683.1	100	NA	100	WP_013699683.1	100	WP_013699683.1	100	WP_013699683.1	100
fliT	204675	204980	flagellar protein FliT	ACQ3DV_RS00900	WP_017920004.1	WP_105827505.1	99.01	NA	99.01	WP_186198328.1	88.12	WP_017920004.1	100	WP_013696263.1	98.02
motA	215728	216588	flagellar motor stator protein MotA	ACQ3DV_00955	WP_013696273.1	WP_013696273.1	100	NA	100	WP_013696273.1	100	WP_013696273.1	100	WP_013696273.1	100
motA	1282786	1283652	flagellar motor stator protein MotA	ACQ3DV_24275	WP_013690705.1	WP_013690705.1	100	NA	NA	NA	NA	WP_013690705.1	100	WP_013690705.1	100
motB	216604	217689	flagellar motor protein MotB	ACQ3DV_00960	WP_036048598.1	WP_046580296.1	99.72	NA	99.72	WP_250803535.1	95.57	WP_046580296.1	99.72	WP_013696274.1	99.17
motB	1281851	1282774	flagellar motor protein MotB	ACQ3DV_24270	WP_046582169.1	WP_046582169.1	100	NA	NA	NA	NA	WP_186047795.1	99.67	WP_013690706.1	99.35
	207777	207931	flagellin	ACQ3DV_00910	WP_036048605.1	WP_036048605.1	100	NA	99.74	WP_186198330.1	90.1	WP_105852612.1	99.74	WP_013696265.1	98.96
NA, not available.
