# Supplementary material for: Complete Genome Analysis and Antimicrobial Mechanism of Burkholderia gladioli ZBSF BH07 Reveal Its Dual Role in the Biocontrol of Grapevine Diseases and Growth Promotion in Grapevines
Source: Microorganisms. 2025 Jul 28;13(8):1756. doi: 10.3390/microorganisms13081756 (PMC12388634; doi:10.3390/microorganisms13081756)
Supplement: Supplementary file 1 [file microorganisms-13-01756-s001.zip › Table S5.xls]

## Sheet: Sheet1
Table S5 Secondary metabolite cluster identified in Burkholderia gladioli ZBSF BH07 and other B. gladioli strains.
Chromosome 1
Cluster	Type	Most similar		Strain
				ZBSF BH07	BK04	BBB01	CGB10	KRS027	BSR3
Cluster1	terpene-precursor			+	+	+	+	+	+
Cluster2	T1PKS			+	+	-	+	+	+
Cluster3	NRPS-like, NRPS	sulfazecin	NRP	High	High	-	High	High	-
Cluster4	RiPP-like, NRPS			+	+	+	+	+	+
Cluster5	isocyanide	sinapigladioside	Other	High	-	High	-	-	-
Cluster6	polyyne	caryoynencin	Other	High	High	High	High	-	High
Cluster7	NRPS, T1PKS	orfamide B	NRP:Cyclic depsipeptide	Low	-	-	-	-	-
Cluster8	terpene			+	+	+	+	+	+
	NRPS, T1PKS	syringomycin	NRP	-	Low	Low	-	-	-
	T1PKS	capsular polysaccharide	Saccharide	-	-	Low	-	-	-
	NRPS	tolaasin I/tolaasin F	NRP:Lipopeptide	-	-	-	Medium	-	-
	NRPS, T1PKS	glidopeptin	NRP	-	-	-	-	Low	-
	RRE-containing, azole-containing-RiPP			-	-	-	-	+	-
	transAT-PKS， T3PKS，PKS-like	isobongkrekic acid/bongkrekic acid	Polyketide: Modular type Ⅰ polyketide	-	-	-	-	-	High
	lassopeptide			-	-	-	-	-	+
Chromosome 2
Cluster	Type	Most similar		Strain
				ZBSF BH07	BK04	BBB01	CGB10	KRS027	BSR3
Cluster1	redox-cofactor			+	+	+	+	+	+
Cluster2	terpene			+	+	+	+	+	-
Cluster3	transAT-PKS	gladiostatinA	NRP+Polyketide	High	High	Low	-	-	-
Cluster4	terpene-precursor			+	+	+	+	+	+
Cluster5	NRP-metallophore, NRPS	plantaribactin	NRP	High	High	High	High	High	High
Cluster6	NRPS			+	+	+	+	-	+
Cluster7	hydrogen-cyanide			+	+	+	+	-	+
Cluster8	RiPP-like			+	+	+	+	+	+
Cluster9	phosphonate			+	+	+	+	-	+
Cluster10	hserlactone			+	+	+	+	+	+
Cluster11	NRPS	kolossin	NRP	High	High	High	-	-	High
Cluster12	transAT-PKS, PKS-like, T3PKS	lagriene	Polyketide	High	High	High	-	High	-
Cluster13	terpene, betalactone, RiPP-like	barbamide	NRP+Polyketide:Modular type Ⅰ polyketide	Low	Low	Low	Low	Low	Low
Cluster14	NRPS	icosalide A/icosalide B	NRP:Lipopeptide	High	High	High	High	-	High
Cluster15	ectoine			+	-	+	+	-	-
Cluster16	terpene			+	+	+	+	+	+
Cluster17	terpene			+	+	+	+	+	+
	NRPS	nunapeptin/nunamycin	NRP	-	-	-	-	Low	-
	butyrolactone	gladiofungin A/gladiofungin B	Polyketide:Trans-AT type Ⅰ polyketide	-	-	Low	-	-	-
	transAT-PKS,butyrolactone	gladiostatinA	NRP+Polyketide	-	-	-	High	High	-
	T1PKS	enacyloxin lla	NRP+Polyketide	-	-	-	Low	-	-
	NRPS	syringomycin	NRP	-	-	-	Low	-	-
	NRPS	gladiochelin A1/gladiochelin B2	NRP	-	High	-	-	High	-
	ectoine, NRPS	icosalide A/icosalide B	NRP:Lipopeptide	-	High	-	-	-	-
	NRPS-like, NRPS	orfamide A/orfamide C	NRP:Cyclic depsipeptide	-	-	-	-	Low	-
	ectoine, NRPS	cichopeptin	NRP	-	-	-	-	Low	-
	PKS-like, transAT-PKS,NRPS	pulvomycinB/pulvomycin C/pulvomycin D	Polyketide	-	-	-	-	-	Low
	PiPP-like			-	-	-	-	-	+
	NRPS-like	minimycin/indigoidine	NRPS: Type Ⅰ+saccharide	-	-	-	-	-	High
	NRPS	bolagladin A/bolagladin B	NRPS:Type Ⅰ	-	-	-	-	-	High
Plasmid 1
Cluster				ZBSF BH07	BK04	BBB01	CGB10	KRS027	BSR3
Cluster1	NRPS, T1PKS	/	/	+	-	-	-	-	+
Cluster2	NRPS, hserlactone	cepacinA	PKS	-	-	-	-	-	low
Plasmid 4
Cluster1	NRPS, T1PKS	micacocidin	NRPS: Type Ⅰ+PKS:Type Ⅰ	-	-	-	-	-	Medium
